# Supplementary material for: Dietary Risk Factors for Cardiovascular Disease among Low-Income Haitian Adults: Findings from a Population-Based Cohort
Source: Nutrients. 2022 Feb 13;14(4):787. doi: 10.3390/nu14040787 (PMC8880283; doi:10.3390/nu14040787)
Supplement: Supplementary file 1 [file nutrients-14-00787-s001.zip]

Archive with 3 entries (2 files):
- New folder/
- New folder/nutrients-1570553 supplementary Table S1.pdf
- New folder/nutrients-1570553 supplementary Table S2.pdf
